# Supplementary material for: Impact on Body Composition and Physical Fitness of an Exercise Program Based on Immersive Virtual Reality: A Case Report
Source: J Funct Morphol Kinesiol. 2025 Feb 4;10(1):56. doi: 10.3390/jfmk10010056 (PMC11843897; doi:10.3390/jfmk10010056)
Supplement: Supplementary file 1 [file jfmk-10-00056-s001.zip]

Archive with 1 entries (1 files):
- jfmk-3436003-supplementary.pdf
